# Supplementary material for: ﻿Sinocrassulaholotricha (Crassulaceae), a new species from Sichuan, China
Source: PhytoKeys. 2025 Jan 29;251:241–50. doi: 10.3897/phytokeys.251.134633 (PMC11799847; doi:10.3897/phytokeys.251.134633)
Supplement: XML Treatment for Sinocrassula holotricha [file phytokeys.251.134633-treatment1.xml]

<!DOCTYPE tp:taxon-treatment
  PUBLIC "-//TaxonX//DTD Taxonomic Treatment Publishing DTD v0 20100105//EN" "tax-treatment-NSO.dtd">
<tp:taxon-treatment xmlns:tp="http://www.plazi.org/taxpub"><tp:treatment-meta><kwd-group><label>Taxon classification</label><kwd>
                <named-content content-type="kingdom">Plantae</named-content>
              </kwd><kwd>
                <named-content content-type="order">Saxifragales</named-content>
              </kwd><kwd>
                <named-content content-type="family">Crassulaceae</named-content>
              </kwd></kwd-group><mixed-citation publication-type="journal"><person-group><name><surname>Xu</surname><given-names>Zhi-Bai</given-names></name><name><surname>Zhao</surname><given-names>Jing</given-names></name><name><surname>Li</surname><given-names>Rong-Juan</given-names></name><name><surname>Jiang</surname><given-names>Hong</given-names></name><name><surname>Wang</surname><given-names>Jia-Guan</given-names></name><name><surname>Chen</surname><given-names>Chao</given-names></name></person-group><article-title>﻿<italic><tp:taxon-name><tp:taxon-name-part taxon-name-part-type="genus" reg="Sinocrassula">Sinocrassula</tp:taxon-name-part><tp:taxon-name-part taxon-name-part-type="species" reg="holotricha">holotricha</tp:taxon-name-part></tp:taxon-name></italic> (<tp:taxon-name><tp:taxon-name-part taxon-name-part-type="family">Crassulaceae</tp:taxon-name-part></tp:taxon-name>), a new species from Sichuan, China</article-title><source>PhytoKeys</source><day>29</day><month>01</month><year>2025</year><volume>251</volume><fpage>241</fpage><lpage>250</lpage><pub-id pub-id-type="doi">10.3897/phytokeys.251.134633</pub-id></mixed-citation></tp:treatment-meta><tp:nomenclature><label>﻿</label><tp:taxon-name>
              <object-id xmlns:xlink="http://www.w3.org/1999/xlink" content-type="arpha" xlink:type="simple">5C766CB3-A624-5F52-82B3-C953A0917625</object-id>
              <tp:taxon-name-part taxon-name-part-type="genus" reg="Sinocrassula">Sinocrassula</tp:taxon-name-part>
              <tp:taxon-name-part taxon-name-part-type="species" reg="holotricha">holotricha</tp:taxon-name-part>
              <object-id xmlns:xlink="http://www.w3.org/1999/xlink" content-type="ipni" xlink:type="simple">urn:lsid:ipni.org:names:77355915-1</object-id>
            </tp:taxon-name><tp:taxon-authority>J. Guan Wang, Jing Zhao &amp; Chao Chen</tp:taxon-authority><tp:taxon-status xmlns:xlink="http://www.w3.org/1999/xlink" xlink:type="simple">sp. nov.</tp:taxon-status><xref ref-type="fig" rid="F2">Figs 2</xref><xref ref-type="fig" rid="F3">, 3</xref></tp:nomenclature><tp:treatment-sec sec-type="material" id="SECID0EMAAI"><title>Type.</title><p>China • Sichuan: Jiulong County, elev. ca. 2384 m, <named-content xmlns:xlink="http://www.w3.org/1999/xlink" content-type="dwc:verbatimCoordinates" xlink:type="simple"><named-content content-type="geo-json" specific-use="{&#34;type&#34;:&#34;Point&#34;,&#34;coordinates&#34;:[101.612746,28.832849]}" id="NCID0EVAAI" xlink:type="simple">28.832849°N, 101.612746°E</named-content></named-content>, on the granite crevices, 7 July 2023, <italic>Jing Zhao et al. YUS-13475</italic> (holotype: YUKU!; isotypes: YUKU!).</p></tp:treatment-sec><tp:treatment-sec sec-type="diagnosis" id="SECID0E3AAI"><title>Diagnosis.</title><p>Morphologically, <italic><tp:taxon-name><tp:taxon-name-part taxon-name-part-type="genus" reg="Sinocrassula">Sinocrassula</tp:taxon-name-part><tp:taxon-name-part taxon-name-part-type="species" reg="holotricha">holotricha</tp:taxon-name-part></tp:taxon-name></italic> is similar to <italic><tp:taxon-name><tp:taxon-name-part taxon-name-part-type="genus" reg="Sinocrassula">S.</tp:taxon-name-part><tp:taxon-name-part taxon-name-part-type="species" reg="ambigua">ambigua</tp:taxon-name-part></tp:taxon-name></italic> and <italic><tp:taxon-name><tp:taxon-name-part taxon-name-part-type="genus" reg="Sinocrassula">S.</tp:taxon-name-part><tp:taxon-name-part taxon-name-part-type="species" reg="jiaozishanensis">jiaozishanensis</tp:taxon-name-part></tp:taxon-name></italic>, but clearly differs from the latter two by its hairy plants (vs. glabrous), and similar to <italic><tp:taxon-name><tp:taxon-name-part taxon-name-part-type="genus" reg="Sinocrassula">S.</tp:taxon-name-part><tp:taxon-name-part taxon-name-part-type="species" reg="yunnanensis">yunnanensis</tp:taxon-name-part></tp:taxon-name></italic> (Franch) A. Berger in having hairy plant, but differs from the latter in basal leaves opposite (vs. rosette), orangish-red (vs. yellowish green) petals, and ligulate (vs. quadrate) nectar scales (Table <xref ref-type="table" rid="T2">2</xref>). The new species with the combined morphological characters of hairy plants and lack of basal rosette is obviously different from these known species.</p></tp:treatment-sec><tp:treatment-sec sec-type="description" id="SECID0ESCAI"><title>Description.</title><p>Plants terrestrial or lithophytic, perennial, 15–20 cm tall, hairy throughout (Figs <xref ref-type="fig" rid="F2">2A</xref>, <xref ref-type="fig" rid="F3">3G, H</xref>). Roots fibrous. Leaves without basal rosettes, basal leaves opposite, oblanceolate-rounded, 2.0–2.5 × 2.0–2.5 cm, stem leaves oblanceolate -oblong, 2.5–3.0 × 1.2–1.5 cm, apex cuspidate, (Figs <xref ref-type="fig" rid="F2">2A</xref>, <xref ref-type="fig" rid="F3">3G, H</xref>). Sterile stems short, 8.0–15.0 cm tall, simple, slightly thickened to the base, 5.0–7.0 mm in diam. (Fig. <xref ref-type="fig" rid="F2">2A</xref>). Flowering stems elongated, 5–10 cm, sparely leafy, hairy; stem leaves nearly opposite, ± orbicular at base, upward obovate, hairy (Fig. <xref ref-type="fig" rid="F2">2A, B</xref>). Inflorescences corymbiform, densely orange papillate, ca. 7.0 cm in diam. (Fig. <xref ref-type="fig" rid="F2">2A, B</xref>); bracts few, obovate-lanceolate, pubescent and glandular (Fig. <xref ref-type="fig" rid="F2">2G, H</xref>). Flowers small, ca. 4.5–5.0 × 3.5–4.0 mm in diam; pedicels purple, slightly longer than flowers (Fig. <xref ref-type="fig" rid="F2">2A, B, I</xref>). Sepals obovate-triangle, ca. 2.5–3.5 × 1.0–1.5 mm, minutely and densely orange papillate, apex obtuse, base rounded (Fig. <xref ref-type="fig" rid="F2">2K</xref>). Petals yellowish white, deeply orange upward, ovate-lanceolate, 3.5–4.2 × 1.0–1.5 mm, minutely papillate abaxially (Fig. <xref ref-type="fig" rid="F2">2L</xref>). Stamens slightly shorter than petals, ca. 3.0 mm (Fig. <xref ref-type="fig" rid="F2">2M</xref>). Nectar scales nearly ligulate, ca. 0.45–0.50 × 0.25–0.30 mm (Fig. <xref ref-type="fig" rid="F2">2N</xref>). Carpels 5, lanceolate, 3.0–3.3 mm (Fig. <xref ref-type="fig" rid="F2">2J</xref>). Styles short, ca. 0.5–0.7 mm (Fig. <xref ref-type="fig" rid="F2">2J</xref>). Flower Jun. –Oct.</p><fig id="F2" position="float" orientation="portrait"><object-id xmlns:xlink="http://www.w3.org/1999/xlink" content-type="doi" xlink:type="simple">10.3897/phytokeys.251.134633.figure2</object-id><object-id xmlns:xlink="http://www.w3.org/1999/xlink" content-type="arpha" xlink:type="simple">0AFEC81C-C411-5643-8241-28155750AA8E</object-id><label>Figure 2.</label><caption><p><italic><tp:taxon-name><tp:taxon-name-part taxon-name-part-type="genus" reg="Sinocrassula">Sinocrassula</tp:taxon-name-part><tp:taxon-name-part taxon-name-part-type="species" reg="holotricha">holotricha</tp:taxon-name-part></tp:taxon-name></italic><bold>A</bold> habit <bold>B</bold> inflorescence <bold>C</bold>, <bold>D</bold> basal leaves <bold>E</bold>, <bold>F</bold> stem leaves <bold>G, H</bold> bracts <bold>I</bold> flower <bold>J</bold> carpels <bold>K</bold> sepal <bold>L</bold> petals <bold>M</bold> stamen <bold>N</bold> nectar scale.</p></caption><graphic xmlns:xlink="http://www.w3.org/1999/xlink" xlink:href="phytokeys-251-241_article-134633__-g002.jpg" position="float" orientation="portrait" xlink:type="simple" id="oo_1238124.jpg"><uri content-type="original_file" xlink:type="simple">https://binary.pensoft.net/fig/1238124</uri></graphic></fig></tp:treatment-sec><tp:treatment-sec sec-type="distribution" id="SECID0EGGAI"><title>Distribution and habitat.</title><p><italic><tp:taxon-name><tp:taxon-name-part taxon-name-part-type="genus" reg="Sinocrassula">Sinocrassula</tp:taxon-name-part><tp:taxon-name-part taxon-name-part-type="species" reg="holotricha">holotricha</tp:taxon-name-part></tp:taxon-name></italic> is known only from the west and south west Sichuan in China. Two populations were found on granite crevices, dry stony, or gravelly slopes at elevations of ca. 1500–2400 m (Fig. <xref ref-type="fig" rid="F3">3</xref>).</p><fig id="F3" position="float" orientation="portrait"><object-id xmlns:xlink="http://www.w3.org/1999/xlink" content-type="doi" xlink:type="simple">10.3897/phytokeys.251.134633.figure3</object-id><object-id xmlns:xlink="http://www.w3.org/1999/xlink" content-type="arpha" xlink:type="simple">748CB77B-E708-5180-BCAF-AEEBA08DF5D5</object-id><label>Figure 3.</label><caption><p><italic><tp:taxon-name><tp:taxon-name-part taxon-name-part-type="genus" reg="Sinocrassula">Sinocrassula</tp:taxon-name-part><tp:taxon-name-part taxon-name-part-type="species" reg="holotricha">holotricha</tp:taxon-name-part></tp:taxon-name></italic><bold>A–D</bold> habitats <bold>E, F</bold> immature plants <bold>G, H</bold> flowering plants.</p></caption><graphic xmlns:xlink="http://www.w3.org/1999/xlink" xlink:href="phytokeys-251-241_article-134633__-g003.jpg" position="float" orientation="portrait" xlink:type="simple" id="oo_1238125.jpg"><uri content-type="original_file" xlink:type="simple">https://binary.pensoft.net/fig/1238125</uri></graphic></fig></tp:treatment-sec><tp:treatment-sec sec-type="material" id="SECID0EZHAI"><title>Additional specimens examined.</title><p><bold>China</bold> • <bold>Sichuan</bold>: Yuexi County, elev. ca. 1522 m, <named-content xmlns:xlink="http://www.w3.org/1999/xlink" content-type="dwc:verbatimCoordinates" xlink:type="simple"><named-content content-type="geo-json" specific-use="{&#34;type&#34;:&#34;Point&#34;,&#34;coordinates&#34;:[102.596450,28.704771]}" id="NCID0EGIAI" xlink:type="simple">28.704771°N, 102.596450°E</named-content></named-content>, on the granite crevices, 5 July 2023, <italic>Jing Zhao et al. YUS-12867</italic> (YUKU!).</p></tp:treatment-sec><tp:treatment-sec sec-type="etymology" id="SECID0ENIAI"><title>Etymology.</title><p>The specific epithet <italic>holotricha</italic> is derived from the Latin <italic>holo</italic>, meaning whole, and “trichome,” meaning hair, in reference to the plants covered by pubescence throughout.</p></tp:treatment-sec><tp:treatment-sec><!--Section generated to contain objects referenced in tp:taxon-treatment.--><table-wrap id="T2" position="float" orientation="portrait"><label>Table 2.</label><caption><p>A morphological comparison among <italic><tp:taxon-name><tp:taxon-name-part taxon-name-part-type="genus" reg="Sinocrassula">Sinocrassula</tp:taxon-name-part><tp:taxon-name-part taxon-name-part-type="species" reg="ambigua">ambigua</tp:taxon-name-part></tp:taxon-name></italic>, <italic><tp:taxon-name><tp:taxon-name-part taxon-name-part-type="genus" reg="Sinocrassula">S.</tp:taxon-name-part><tp:taxon-name-part taxon-name-part-type="species" reg="holotricha">holotricha</tp:taxon-name-part></tp:taxon-name></italic>, <italic><tp:taxon-name><tp:taxon-name-part taxon-name-part-type="genus" reg="Sinocrassula">S.</tp:taxon-name-part><tp:taxon-name-part taxon-name-part-type="species" reg="jiaozishanensis">jiaozishanensis</tp:taxon-name-part></tp:taxon-name></italic>, and <italic><tp:taxon-name><tp:taxon-name-part taxon-name-part-type="genus" reg="Sinocrassula">S.</tp:taxon-name-part><tp:taxon-name-part taxon-name-part-type="species" reg="yunnanensis">yunnanensis</tp:taxon-name-part></tp:taxon-name></italic>.</p></caption><table id="TID0EYWAI" rules="all"><tbody><tr><th rowspan="1" colspan="1">Character</th><th rowspan="1" colspan="1">
                <italic>
                  <tp:taxon-name><tp:taxon-name-part taxon-name-part-type="genus" reg="Sinocrassula">S.</tp:taxon-name-part><tp:taxon-name-part taxon-name-part-type="species" reg="ambigua">ambigua</tp:taxon-name-part></tp:taxon-name>
                </italic>
              </th><th rowspan="1" colspan="1">
                <italic>
                  <tp:taxon-name><tp:taxon-name-part taxon-name-part-type="genus" reg="Sinocrassula">S.</tp:taxon-name-part><tp:taxon-name-part taxon-name-part-type="species" reg="holotricha">holotricha</tp:taxon-name-part></tp:taxon-name>
                </italic>
              </th><th rowspan="1" colspan="1">
                <italic>
                  <tp:taxon-name><tp:taxon-name-part taxon-name-part-type="genus" reg="Sinocrassula">S.</tp:taxon-name-part><tp:taxon-name-part taxon-name-part-type="species" reg="jiaozishanensis">jiaozishanensis</tp:taxon-name-part></tp:taxon-name>
                </italic>
              </th><th rowspan="1" colspan="1">
                <italic>
                  <tp:taxon-name><tp:taxon-name-part taxon-name-part-type="genus" reg="Sinocrassula">S.</tp:taxon-name-part><tp:taxon-name-part taxon-name-part-type="species" reg="yunnanensis">yunnanensis</tp:taxon-name-part></tp:taxon-name>
                </italic>
              </th></tr><tr><td rowspan="1" colspan="1">
                <bold>Life cycle</bold>
              </td><td rowspan="1" colspan="1">Perennial</td><td rowspan="1" colspan="1">Annual</td><td rowspan="1" colspan="1">Perennial</td><td rowspan="1" colspan="1">Annual or Biennial</td></tr><tr><td rowspan="1" colspan="1">
                <bold>Basal leaves</bold>
              </td><td rowspan="1" colspan="1">Not rosulate</td><td rowspan="1" colspan="1">Not rosulate</td><td rowspan="1" colspan="1">Not rosulate</td><td rowspan="1" colspan="1">Rosulate</td></tr><tr><td rowspan="1" colspan="1">
                <bold>Plant surface</bold>
              </td><td rowspan="1" colspan="1">Glabrous</td><td rowspan="1" colspan="1">With short pubescence</td><td rowspan="1" colspan="1">Glabrous</td><td rowspan="1" colspan="1">With short pubescence</td></tr><tr><td rowspan="1" colspan="1">
                <bold>Leaves</bold>
              </td><td rowspan="1" colspan="1">Beige to purplish red, glabrous</td><td rowspan="1" colspan="1">Green to purplish black, with short pubescence</td><td rowspan="1" colspan="1">Turquoise with red edge, glabrous</td><td rowspan="1" colspan="1">Green to purplish black, with short pubescence</td></tr><tr><td rowspan="1" colspan="1">
                <bold>Bracts</bold>
              </td><td rowspan="1" colspan="1">Linear-oblong</td><td rowspan="1" colspan="1">Obovate-lanceolate</td><td rowspan="1" colspan="1">Lanceolate to oblanceolate</td><td rowspan="1" colspan="1">Obovoid-lanceolate</td></tr><tr><td rowspan="1" colspan="1">
                <bold>inflorescences length</bold>
              </td><td rowspan="1" colspan="1">1.2–2.5 cm</td><td rowspan="1" colspan="1">5–10 cm</td><td rowspan="1" colspan="1">15–20 cm</td><td rowspan="1" colspan="1">5–10 cm</td></tr><tr><td rowspan="1" colspan="1">
                <bold>Flowers color</bold>
              </td><td rowspan="1" colspan="1">Reddish purple</td><td rowspan="1" colspan="1">Orangish-red</td><td rowspan="1" colspan="1">Reddish purple</td><td rowspan="1" colspan="1">Yellowish green</td></tr><tr><td rowspan="1" colspan="1">
                <bold>Nectar scales</bold>
              </td><td rowspan="1" colspan="1">Subquadrate</td><td rowspan="1" colspan="1">Ligulate</td><td rowspan="1" colspan="1">Oblong</td><td rowspan="1" colspan="1">Quadrate</td></tr><tr><td rowspan="1" colspan="1">
                <bold>Nectar scales size</bold>
              </td><td rowspan="1" colspan="1">0.5 × 0.5 mm</td><td rowspan="1" colspan="1">0.45–0.50 × 0.25–0.30 mm</td><td rowspan="1" colspan="1">0.3 × 0.6 mm</td><td rowspan="1" colspan="1">Unknown</td></tr><tr><td rowspan="1" colspan="1">
                <bold>Phenology</bold>
              </td><td rowspan="1" colspan="1">May. –Jul.</td><td rowspan="1" colspan="1">Jun. –Oct.</td><td rowspan="1" colspan="1">Mar. –June.</td><td rowspan="1" colspan="1">Sept. –Oct.</td></tr></tbody></table></table-wrap></tp:treatment-sec></tp:taxon-treatment>
